# Supplementary material for: Maximizing Equity in Acute Coronary Syndrome Screening across Sociodemographic Characteristics of Patients
Source: Diagnostics (Basel). 2023 Jun 14;13(12):2053. doi: 10.3390/diagnostics13122053 (PMC10297640; doi:10.3390/diagnostics13122053)
Supplement: Supplementary file 1 [file diagnostics-13-02053-s001.zip]

Archive with 1 entries (1 files):
- diagnostics-2374485-supplementary.pdf
